# Supplementary material for: Mapping Spatiotemporal Metabolic Perturbations in Alloxan-Induced Diabetic Rat Kidneys Using Spatial Metabolomics and Proteomic Integration
Source: Metabolites. 2026 May 25;16(6):355. doi: 10.3390/metabo16060355 (PMC13304243; doi:10.3390/metabo16060355)
Supplement: Supplementary file 1 [file metabolites-16-00355-s001.zip]

Archive with 1 entries (1 files):
- metabolites-4273799-supplementary.pdf
